# Supplementary material for: Recrystallization of Si Nanoparticles in Presence of Chalcogens: Improved Electrical and Optical Properties
Source: Materials (Basel). 2022 Dec 11;15(24):8842. doi: 10.3390/ma15248842 (PMC9787536; doi:10.3390/ma15248842)
Supplement: Supplementary file 1 [file materials-15-08842-s001.zip]

Archive with 1 entries (1 files):
- materials-2081978-supplementary.pdf
